# Supplementary material for: Sortilin Is Upregulated in Osteoarthritis-Dependent Cartilage Calcification and Associated with Cellular Senescence
Source: Int J Mol Sci. 2023 Aug 2;24(15):12343. doi: 10.3390/ijms241512343 (PMC10418692; doi:10.3390/ijms241512343)
Supplement: Supplementary file 1 [file ijms-24-12343-s001.zip]

Archive with 1 entries (1 files):
- ijms-2540059-supplementary.pdf
